# Supplementary material for: The first report of Nervilia lilacea Jum. & H. Perrier (Orchidaceae, Epidendroideae) from Kenya and the Northern Hemisphere
Source: PhytoKeys. 2019 Nov 11;135:35–8. doi: 10.3897/phytokeys.135.46629 (PMC6861334; doi:10.3897/phytokeys.135.46629)
Supplement: XML Treatment for Nervilia lilacea [file phytokeys.135.46629-treatment1.xml]

<!DOCTYPE tp:taxon-treatment
  PUBLIC "-//TaxonX//DTD Taxonomic Treatment Publishing DTD v0 20100105//EN" "tax-treatment-NSO.dtd">
<tp:taxon-treatment xmlns:tp="http://www.plazi.org/taxpub"><tp:treatment-meta><kwd-group><label>Taxon classification</label><kwd><named-content xmlns:xlink="http://www.w3.org/1999/xlink" content-type="kingdom">Plantae</named-content></kwd><kwd><named-content xmlns:xlink="http://www.w3.org/1999/xlink" content-type="order">Asparagales</named-content></kwd><kwd><named-content xmlns:xlink="http://www.w3.org/1999/xlink" content-type="family">Orchidaceae</named-content></kwd></kwd-group><mixed-citation publication-type="journal"><person-group><name><surname>Tian</surname><given-names>Jing</given-names></name><name><surname>Kathambi</surname><given-names>Vivian</given-names></name><name><surname>Kamau</surname><given-names>Peris</given-names></name><name><surname>Mwachala</surname><given-names>Geoffrey</given-names></name><name><surname>Malombe</surname><given-names>Itambo</given-names></name><name><surname>Hu</surname><given-names>Guang-Wan</given-names></name></person-group><article-title>The first report of <italic><tp:taxon-name><tp:taxon-name-part taxon-name-part-type="genus" reg="Nervilia">Nervilia</tp:taxon-name-part> <tp:taxon-name-part taxon-name-part-type="species" reg="lilacea">lilacea</tp:taxon-name-part></tp:taxon-name></italic> Jum. &amp; H. Perrier (<tp:taxon-name><tp:taxon-name-part taxon-name-part-type="family">Orchidaceae</tp:taxon-name-part></tp:taxon-name>, <tp:taxon-name><tp:taxon-name-part taxon-name-part-type="subfamily">Epidendroideae</tp:taxon-name-part></tp:taxon-name>) from Kenya and the Northern Hemisphere</article-title><source>PhytoKeys</source><day>11</day><month>11</month><year>2019</year><volume>135</volume><fpage>35</fpage><lpage>38</lpage><pub-id pub-id-type="doi">10.3897/phytokeys.135.46629</pub-id></mixed-citation></tp:treatment-meta><tp:nomenclature><tp:taxon-name><object-id xmlns:xlink="http://www.w3.org/1999/xlink" content-type="arpha" xlink:type="simple">956CD190-51DE-5FA5-BCBA-FD775E06597C</object-id>
            <tp:taxon-name-part taxon-name-part-type="genus" reg="Nervilia">Nervilia</tp:taxon-name-part>
            <tp:taxon-name-part taxon-name-part-type="species" reg="lilacea">lilacea</tp:taxon-name-part>
          </tp:taxon-name><tp:taxon-authority>Jum. &amp; H.Perrier, Ann. Fac. Sci. Marseille 21(2): 197, 1912</tp:taxon-authority><xref ref-type="fig" rid="F1">Fig. 1</xref><tp:nomenclature-citation-list><tp:nomenclature-citation><tp:taxon-name>
                <tp:taxon-name-part taxon-name-part-type="genus" reg="Nervilia"/>
                <tp:taxon-name-part taxon-name-part-type="species" reg="lilacea"/>
              </tp:taxon-name><comment>= <tp:taxon-name><tp:taxon-name-part taxon-name-part-type="genus" reg="Nervilia">Nervilia</tp:taxon-name-part> <tp:taxon-name-part taxon-name-part-type="species" reg="gassneri">gassneri</tp:taxon-name-part></tp:taxon-name> Börge Pett. in Nord. J. Bot. 9: 492. 1990. Type. Malawi: Southern Prov., Zomba Distr., Zomba Plateau, 1530 m, 15 July 1984. <italic>Petersson and Gassner 359</italic> (holotype: UPS, image seen!; isotype: BP, K, image seen!, LISC, LMU, MAL, NHT, SRGH). </comment></tp:nomenclature-citation></tp:nomenclature-citation-list></tp:nomenclature><tp:treatment-sec sec-type="material" id="SECID0E6DAC"><title>Type.</title><p>Madagascar: Centre, massif de Manonarivo, bois humides, 1000 m, fl., <italic>Perrier de la Bâthie 1873</italic> (holotype: P [P00094725], image seen!).</p><fig id="F1" position="float" orientation="portrait"><object-id xmlns:xlink="http://www.w3.org/1999/xlink" content-type="doi" xlink:type="simple">10.3897/phytokeys.135.46629.figure1</object-id><object-id xmlns:xlink="http://www.w3.org/1999/xlink" content-type="arpha" xlink:type="simple">80E31C1A-4D0E-5DAE-A35F-62FC41585418</object-id><label>Figure 1.</label><caption><p><italic><tp:taxon-name><tp:taxon-name-part taxon-name-part-type="genus" reg="Nervilia">Nervilia</tp:taxon-name-part> <tp:taxon-name-part taxon-name-part-type="species" reg="lilacea">lilacea</tp:taxon-name-part></tp:taxon-name></italic><bold>A</bold> plant with flower <bold>B</bold> plant with leaf (adaxial and abaxial leaf) <bold>C</bold> flower, frontal view <bold>D</bold> floral pieces dissected (<bold>a</bold> dorsal sepal <bold>b</bold> lateral petal <bold>c</bold> lateral sepal <bold>d</bold> lip) <bold>E</bold> lip <bold>F</bold> column, lateral and ventral view <bold>G</bold> anther <bold>H</bold> pollinia <bold>I</bold> capsule (Jing Tian drew it from <italic>FOKP-1530</italic> specimen).</p></caption><graphic xmlns:xlink="http://www.w3.org/1999/xlink" xlink:href="phytokeys-135-035-g001.jpg" position="float" orientation="portrait" xlink:type="simple" id="oo_355457.jpg"><uri content-type="original_file" xlink:type="simple">https://binary.pensoft.net/fig/355457</uri></graphic></fig></tp:treatment-sec><tp:treatment-sec sec-type="material" id="SECID0E2FAC"><title>Specimens examined.</title><p>Kenya. Nandi North District, Spetonok, <named-content xmlns:xlink="http://www.w3.org/1999/xlink" content-type="dwc:verbatimCoordinates" xlink:type="simple"><named-content content-type="geo-json" specific-use="{&#34;type&#34;:&#34;Point&#34;,&#34;coordinates&#34;:[35.008056,0.375556]}" id="NCID0EEGAC" xlink:type="simple">0°22'32"N, 35°00'29"E</named-content></named-content>, elevation 2000 m, 22 April 2018, <italic>FOKP-1530</italic> (EA, HIB).</p></tp:treatment-sec><tp:treatment-sec sec-type="distribution" id="SECID0ELGAC"><title>Distribution.</title><p>Madagascar, Malawi, South Africa, Tanzania, Zambia, Zimbabwe, Kenya (new record). (Fig. <xref ref-type="fig" rid="F2">2</xref>)</p><fig id="F2" position="float" orientation="portrait"><object-id xmlns:xlink="http://www.w3.org/1999/xlink" content-type="doi" xlink:type="simple">10.3897/phytokeys.135.46629.figure2</object-id><object-id xmlns:xlink="http://www.w3.org/1999/xlink" content-type="arpha" xlink:type="simple">29B5CDB2-5A2E-5B1A-8B86-1BB472E6602F</object-id><label>Figure 2.</label><caption><p>Distribution map of <italic><tp:taxon-name><tp:taxon-name-part taxon-name-part-type="genus" reg="Nervilia">Nervilia</tp:taxon-name-part> <tp:taxon-name-part taxon-name-part-type="species" reg="lilacea">lilacea</tp:taxon-name-part></tp:taxon-name></italic>, with the new collection <italic>FOKP-1530</italic> shown by a red star [other points re-drawn after <xref ref-type="bibr" rid="B6">Petersson (1990</xref>, <xref ref-type="bibr" rid="B7">1991</xref>) and specimen records]</p></caption><graphic xmlns:xlink="http://www.w3.org/1999/xlink" xlink:href="phytokeys-135-035-g002.jpg" position="float" orientation="portrait" xlink:type="simple" id="oo_355458.jpg"><uri content-type="original_file" xlink:type="simple">https://binary.pensoft.net/fig/355458</uri></graphic></fig></tp:treatment-sec><tp:treatment-sec sec-type="habitat" id="SECID0EXHAC"><title>Habitat and phenology.</title><p>Tropical rain forest floor margins at elevation 200–2000 m a.s.l.. Flowering from March to April was observed in Kenya.</p></tp:treatment-sec><ref-list><ref id="B6"><mixed-citation xmlns:xlink="http://www.w3.org/1999/xlink" xlink:type="simple"><person-group><name name-style="western"><surname>Petersson</surname><given-names>B</given-names></name></person-group> (<year>1990</year>) <article-title>Studies in the genus <italic><tp:taxon-name><tp:taxon-name-part taxon-name-part-type="genus">Nervilia</tp:taxon-name-part></tp:taxon-name></italic> (<tp:taxon-name><tp:taxon-name-part taxon-name-part-type="family">Orchidaceae</tp:taxon-name-part></tp:taxon-name>) in Africa.</article-title><source>Nordic Journal of Botany</source><volume>9</volume>(<issue>5</issue>): <fpage>487</fpage>–<lpage>497</lpage>. <ext-link xlink:type="simple" ext-link-type="doi" xlink:href="10.1111/j.1756-1051.1990.tb00539.x">https://doi.org/10.1111/j.1756-1051.1990.tb00539.x</ext-link></mixed-citation></ref><ref id="B7"><mixed-citation xmlns:xlink="http://www.w3.org/1999/xlink" xlink:type="simple"><person-group><name name-style="western"><surname>Petersson</surname><given-names>B</given-names></name></person-group> (<year>1991</year>) <source>The Genus <italic><tp:taxon-name><tp:taxon-name-part taxon-name-part-type="genus">Nervilia</tp:taxon-name-part></tp:taxon-name></italic> (<tp:taxon-name><tp:taxon-name-part taxon-name-part-type="family">Orchidaceae</tp:taxon-name-part></tp:taxon-name>) in Africa and the Arabian Peninsula. Orchid Monographs (Vol. 5).</source><publisher-name>Rijksherbarium/Hortus Botanicus</publisher-name>, <publisher-loc>Leiden</publisher-loc>, <size units="page">90 pp</size>.</mixed-citation></ref></ref-list></tp:taxon-treatment>
